# Supplementary material for: Performance of a Novel Worm-Assisted Membrane Bioelectrochemical System: Electricity Recovery, Sludge Reduction, and Membrane Fouling Mitigation
Source: Membranes (Basel). 2025 Dec 22;16(1):2. doi: 10.3390/membranes16010002 (PMC12844489; doi:10.3390/membranes16010002)
Supplement: Supplementary file 1 [file membranes-16-00002-s001.zip]

Archive with 1 entries (1 files):
- membranes-4014951-supplementary.pdf
